# Supplementary material for: Determination of the Optimal Cutoff Value of Triglyceride That Corresponds to Fasting Levels in Chinese Subjects With Marked Hypertriglyceridemia
Source: Front Cardiovasc Med. 2021 Sep 24;8:736059. doi: 10.3389/fcvm.2021.736059 (PMC8498036; doi:10.3389/fcvm.2021.736059)
Supplement: Supplementary file 2 [file Data_Sheet_1.ZIP]

Archive with 1 entries (1 files):
- 2021.4.16σî╣ΘàìσÉÄμò░μì«σ║ô.sav
